# Supplementary material for: Research hotspots and trends in therapeutic drug monitoring of anticancer drugs: a 1990–2024 bibliometric analysis
Source: Front Oncol. 2026 Mar 31;16:1617790. doi: 10.3389/fonc.2026.1617790 (PMC13076161; doi:10.3389/fonc.2026.1617790)
Supplement: Supplementary file 1 [file Table1.xlsx]

## Sheet: search strategy
TS	“Therapeutic Drug Monitoring” OR “Plasma Concentration Monitoring” OR “TDM” OR “Drug Monitoring Therapeutic” OR “Monitoring Therapeutic Drug” OR “Target Concentration Intervention” OR “Target Concentration Strategy” OR “Model-based Precision Dosing”
AND
TS	Anti-cancer OR Anticancer OR Anti-tumor OR Antitumor OR Antineoplastic OR cytotoxic OR cytotoxics OR Alkylating Agent OR “Alkylating Agents” OR “Hormonal Therapy” OR “Endocrine Therapy” OR lutamide OR “Immune Checkpoint Inhibitor*” OR “Immune Checkpoint Blocker*” OR “CTLA-4 Inhibitor*” OR “CTLA-4 Blocker*” OR “PD-1 Inhibitor*” OR “PD-1 Blocker*” OR “PD 1 Inhibitor*” OR “Programmed Cell Death Prot…
NOT
TS	Infliximab OR “Inflammatory Bowel Disease” OR “Crown Disease” OR infection* OR antifungal

## Sheet: national research intensity
Countries	United States			Netherlands			China			France			Japan			Italy			Switzerland			Germany			United Kingdom			Australia			sweden			Canada			Belgium			Spain			Brazil			India			Saudi Arabia
Publication Years	Total	Anticancer TDM	RII	Total	Anticancer TDM	RII	Total	Anticancer TDM	RII	Total	Anticancer TDM	RII	Total	Anticancer TDM	RII	Total	Anticancer TDM	RII	Total	Anticancer TDM	RII	Total	Anticancer TDM	RII	Total	Anticancer TDM	RII	Total	Anticancer TDM	RII	Total	Anticancer TDM	RII	Total	Anticancer TDM	RII	Total	Anticancer TDM	RII	Total	Anticancer TDM	RII	Total	Anticancer TDM	RII	Total	Anticancer TDM	RII	Total
2024	529612	7	1.32172	53094	18	33.9021	856637	38	4.43595	88745	11	12.3951	98887	8	8.09004	111161	10	8.99596	44619	9	20.1708	138985	9	6.47552	172786	6	3.4725	82461	9	10.9143	36152	4	11.0644	91048	1	1.09832	31087	2	6.43356	84714	3	3.54133	60379	4	6.62482	141099	6	4.25233	51607
2023	544220	17	3.12374	53231	24	45.0865	750442	27	3.59788	90142	13	14.4217	100937	8	7.92574	110700	8	7.22674	44878	6	13.3696	140223	11	7.84465	172682	2	1.1582	82283	4	4.86127	35908	4	11.1396	91522	2	2.18527	31060	1	3.21958	85690	4	4.66799	58194	3	5.15517	134146	4	2.98183	47156
2022	560616	15	2.67563	56315	11	19.533	766395	36	4.69732	95042	9	9.4695	106180	10	9.41797	115206	4	3.47204	46573	4	8.58867	149105	10	6.70668	182299	7	3.83985	91313	3	3.2854	37251	1	2.68449	97480	3	3.07755	32110	5	15.5715	87330	5	5.72541	62155	3	4.82664	134993	7	5.18545	46834
2021	605687	19	3.13693	60343	23	38.1154	662407	25	3.77411	104377	26	24.9097	115227	19	16.4892	122997	12	9.75634	49316	4	8.11096	160880	13	8.08056	204922	4	1.95196	99111	9	9.08073	40407	4	9.89927	104911	3	2.85957	34874	4	11.4699	97005	6	6.18525	72419	2	2.76171	127155	1	0.786442	39202
2020	608632	24	3.94327	55971	20	35.7328	575470	14	2.43279	100185	22	21.9594	109126	15	13.7456	116419	9	7.7307	45993	9	19.5682	149900	6	4.00267	186984	7	3.74364	91469	4	4.37307	37383	2	5.35003	99317	2	2.01375	31910	4	12.5353	90031	1	1.11073	70600	2	2.83286	110383	5	4.52968	29173
2019	601163	16	2.66151	55822	17	30.4539	518747	14	2.69881	97801	14	14.3148	107335	12	11.18	102253	7	6.84576	44989	2	4.44553	147812	4	2.70614	184214	4	2.17139	89078	2	2.24522	37365	3	8.0289	96450	2	2.07361	30898	5	16.1823	83762	4	4.77544	63498	1	1.57485	97818	3	3.06692	21249
2018	576394	7	1.21445	51700	12	23.2108	423454	9	2.12538	92893	12	12.9181	106346	9	8.46294	91833	15	16.334	42498	7	16.4714	137486	5	3.63673	171018	6	3.5084	81420	3	3.6846	34088	0	0	89184	2	2.24255	28778	1	3.47488	75260	1	1.32873	58399	5	8.56179	84761	1	1.17979	17326
2017	556818	14	2.51429	49204	14	28.453	366782	13	3.54434	91935	14	15.2282	101316	1	0.987011	88861	6	6.75212	41294	7	16.9516	134644	5	3.7135	164008	3	1.82918	76229	6	7.87102	33330	0	0	84457	1	1.18403	27485	1	3.63835	71755	7	9.75542	55392	3	5.41594	78636	1	1.27168	16340
2016	539056	19	3.52468	48332	11	22.7592	330254	7	2.11958	91094	9	9.8799	98821	4	4.04772	87688	6	6.84244	38885	6	15.4301	131851	4	3.03373	158306	5	3.15844	74092	4	5.39869	32035	4	12.4863	82088	5	6.09102	26717	2	7.48587	69968	1	1.42922	52074	3	5.76103	75095	1	1.33165	16138
2015	517356	11	2.1262	46396	11	23.7089	300126	2	0.666387	88525	5	5.64812	95057	7	7.364	83723	4	4.77766	36893	5	13.5527	127402	2	1.56983	153380	3	1.95593	69848	0	0	30218	1	3.30929	78387	2	2.55144	25974	2	7.70001	67988	1	1.47085	48970	3	6.1262	69608	3	4.30985	14909
2014	508100	11	2.16493	45023	15	33.3163	268275	1	0.372752	86141	11	12.7698	97408	3	3.07983	80408	5	6.21829	34861	8	22.9483	124987	2	1.60017	143369	5	3.4875	65094	1	1.53624	29085	3	10.3146	77188	2	2.59108	25028	3	11.9866	65935	3	4.54994	46667	0	0	66636	0	0	12988
2013	495878	10	2.01663	44866	6	13.3732	233971	4	1.70961	85777	5	5.82907	97903	4	4.08568	76798	3	3.90635	33589	4	11.9087	122954	1	0.813312	141580	3	2.11894	60683	3	4.94372	27799	0	0	74380	1	1.34445	24156	0	0	65139	1	1.53518	45491	2	4.39647	61383	0	0	10447
2012	477673	5	1.04674	42018	7	16.6595	196135	1	0.509853	81943	4	4.88144	95828	2	2.08707	72434	2	2.76113	31854	6	18.8359	118990	2	1.68081	134025	1	0.746129	54978	2	3.63782	26527	0	0	71253	6	8.4207	22668	0	0	61935	0	0	42938	0	0	54949	1	1.81987	8458
2011	450143	8	1.77721	39687	2	5.03943	170293	1	0.587223	79482	5	6.29073	93574	2	2.13735	69683	2	2.87014	29952	3	10.016	114543	5	4.36517	126708	4	3.15686	49762	2	4.01913	24104	4	16.5948	67237	1	1.48728	21787	0	0	57927	0	0	40389	1	2.47592	51763	0	0	6552
2010	435421	3	0.688988	37620	5	13.2908	147172	0	0	76157	4	5.25231	92762	2	2.15606	67610	2	2.95814	27764	0	0	109973	4	3.63726	121770	3	2.46366	44670	1	2.23864	23068	0	0	64509	1	1.55017	20546	0	0	53689	0	0	37808	0	0	47438	0	0	4064
2009	429695	5	1.16362	35935	4	11.1312	132512	0	0	75890	4	5.27079	93710	1	1.06712	65605	1	1.52427	27162	1	3.68161	108175	1	0.924428	116737	1	0.856626	42499	1	2.353	22134	1	4.51794	63878	0	0	19703	2	10.1507	51096	1	1.9571	35308	0	0	44102	0	0	2695
2008	413444	3	0.725612	32889	3	9.12159	115170	1	0.868282	72288	1	1.38336	92045	3	3.25928	61979	2	3.2269	24906	2	8.03019	101779	1	0.982521	111642	0	0	39109	2	5.11391	21381	1	4.67705	60600	2	3.30033	18442	2	10.8448	46521	0	0	32710	0	0	42684	0	0	2252
2007	409303	1	0.244318	31755	1	3.14911	99690	1	1.00311	67569	3	4.43991	91527	3	3.27772	59306	1	1.68617	23919	0	0	100855	1	0.991522	110980	1	0.901063	35683	0	0	21211	3	14.1436	57810	1	1.7298	17898	0	0	43805	0	0	28101	0	0	36431	0	0	1904
2006	403802	2	0.495292	30457	1	3.28332	91706	1	1.09044	65525	3	4.57841	94515	2	2.11607	54759	0	0	22685	1	4.4082	94523	1	1.05794	106372	1	0.940097	34154	0	0	20677	1	4.83629	56179	0	0	16649	2	12.0127	39809	0	0	22315	0	0	31152	0	0	1737
2005	386330	2	0.517692	28881	3	10.3875	75385	0	0	62210	1	1.60746	90644	2	2.20643	50891	3	5.89495	20401	2	9.80344	90947	0	0	101956	1	0.980815	31500	0	0	19717	0	0	52014	0	0	15757	0	0	36143	0	0	19816	0	0	27795	0	0	1648
2004	379789	5	1.31652	26687	3	11.2414	62433	0	0	60145	0	0	90723	0	0	48922	1	2.04407	19993	0	0	87354	2	2.28953	98420	3	3.04816	29372	0	0	19035	0	0	48243	0	0	14810	1	6.75219	33729	0	0	18738	1	5.33675	24962	0	0	1678
2003	350856	1	0.285017	24570	0	0	51053	0	0	57022	1	1.75371	89432	0	0	44120	0	0	17843	1	5.60444	81051	0	0	93397	1	1.0707	27101	0	0	17925	1	5.5788	43747	0	0	13600	0	0	29998	0	0	17024	0	0	22936	0	0	1739
2002	334213	0	0	23397	3	12.8222	41570	0	0	55855	2	3.5807	85986	0	0	41361	1	2.41774	16949	0	0	80643	1	1.24003	90529	0	0	25028	0	0	17777	0	0	40759	0	0	12711	1	7.8672	28648	0	0	15987	0	0	20762	0	0	1680
2001	319784	2	0.625422	21949	6	27.3361	36767	0	0	54551	0	0	81369	1	1.22897	39025	1	2.56246	15933	0	0	77789	1	1.28553	89063	2	2.2456	23922	0	0	17210	3	17.4317	38731	0	0	11908	0	0	26595	1	3.76011	13890	0	0	19243	0	0	1509
2000	322890	1	0.309703	22220	1	4.50045	31376	0	0	55170	2	3.62516	82378	0	0	37868	0	0	16460	0	0	77532	0	0	91564	0	0	23709	0	0	16655	0	0	38990	0	0	11619	0	0	25014	0	0	12996	0	0	18171	0	0	1666
1999	315245	3	0.951641	21730	0	0	27299	0	0	55242	1	1.81022	79912	0	0	36841	3	8.1431	15983	0	0	77229	0	0	88831	1	1.12573	22864	0	0	16843	0	0	38254	0	0	11691	0	0	25153	1	3.97567	11776	0	0	18204	0	0	1644
1998	305772	3	0.981123	21326	0	0	21783	0	0	54210	0	0	77791	0	0	36045	0	0	15395	0	0	76095	1	1.31415	86294	0	0	22209	0	0	16301	0	0	36942	1	2.70695	11321	0	0	23856	0	0	10290	0	0	17666	0	0	1729
1997	306095	1	0.326696	20932	0	0	17475	0	0	52454	0	0	74870	1	1.33565	34550	0	0	14754	0	0	73190	0	0	82636	3	3.63038	21252	0	0	15612	0	0	37467	0	0	10667	0	0	21929	0	0	8928	0	0	16924	0	0	1642
1996	304243	1	0.328685	19998	0	0	15403	0	0	50055	0	0	71284	2	2.80568	32089	1	3.11633	13574	0	0	65635	0	0	80768	1	1.23811	19971	2	10.0145	14998	2	13.3351	37068	0	0	10081	1	9.91965	19951	0	0	7321	0	0	16705	0	0	1673
1995	301018	0	0	19233	0	0	13686	0	0	48198	1	2.07477	66431	0	0	29929	0	0	13008	0	0	60768	0	0	78473	0	0	19181	0	0	14466	1	6.91276	36985	2	5.4076	9532	0	0	18248	0	0	6625	0	0	16044	0	0	1606
1994	290730	0	0	17791	0	0	10699	0	0	44406	0	0	62735	0	0	26913	2	7.43135	12545	0	0	55609	0	0	71967	0	0	17686	0	0	13307	1	7.51484	35578	0	0	8668	0	0	16088	0	0	5461	0	0	16072	0	0	1429
1993	284173	7	2.46329	17076	0	0	9864	0	0	42062	0	0	58722	0	0	25270	0	0	11628	0	0	52694	0	0	68917	2	2.90204	16863	0	0	12546	0	0	34937	1	2.86229	7696	0	0	15233	0	0	4851	0	0	15505	0	0	1431
1992	262962	2	0.760566	15387	0	0	9327	0	0	39222	1	2.54959	54715	0	0	22910	0	0	10752	0	0	49698	0	0	64757	1	1.54423	15261	0	0	11671	0	0	32760	0	0	7178	0	0	13749	0	0	4679	0	0	15213	0	0	1316
1991	258385	0	0	14308	0	0	8371	0	0	36947	0	0	51921	0	0	20870	0	0	9832	0	0	49241	0	0	61136	0	0	14335	0	0	11309	0	0	31210	1	3.2041	6684	0	0	11849	0	0	4312	0	0	15317	0	0	1279
1990	246766	0	0	14005	0	0	7896	0	0	35308	0	0	48427	1	2.06496	19110	0	0	9335	0	0	48306	0	0	60514	0	0	13783	0	0	11035	0	0	30208	0	0	6393	0	0	10611	0	0	3804	0	0	14696	0	0	1198
SUM	14632264	225	1.5377	1200148	221	18.4144	7446025	195	2.61885	2434568	184	7.55781	3055844	122	3.99235	2186137	111	5.07745	927015	87	9.38496	3518848	92	2.61449	4173004	81	1.94105	1607973	58	3.60703	816530	44	5.38866	2121771	42	1.97948	658086	39	5.92628	1656153	40	2.41524	1100305	33	2.99917	1786447	33	1.84724	375898
Note:
1, "Total" stands for Total publication number
2, "Anticancer TDM" stands for the number of publication in the field of TDM of anticancer drugs
3, RII=100000*(Number of publications on anticancer drug TDM)/(Total number of publications)
[truncated: 11 more columns]

## Sheet: institution research intensity
Institutions	Utrecht University			Netherlands Cancer Institute			INSERM			UNICANCER			Erasmus MC			Erasmus University Rotterdam			APHP			Utrecht University Medical Center			Université Paris Cité			Erasmus MC Cancer Institute			Leiden University			Slotervaart Hospital			CNRS			Leiden University Medical Center			University of Geneva			Radboud University Nijmegen			University of Lausanne
Publication Years	Total	Anticancer TDM	RII	Total	Anticancer TDM	RII	Total	Anticancer TDM	RII	Total	Anticancer TDM	RII	Total	Anticancer TDM	RII	Total	Anticancer TDM	RII	Total	Anticancer TDM	RII	Total	Anticancer TDM	RII	Total	Anticancer TDM	RII	Total	Anticancer TDM	RII	Total	Anticancer TDM	RII	Total	Anticancer TDM	RII	Total	Anticancer TDM	RII	Total	Anticancer TDM	RII	Total	Anticancer TDM	RII	Total	Anticancer TDM	RII	Total
2024	1030	11	1067.96	1360	10	735.294	17878	7	39.1543	99	3	3030.3	5087	5	98.2898	150	5	3333.33	1704	5	293.427	933	8	857.449	438	4	913.242	774	4	516.796	5319	7	131.604	0	0		37041	3	8.09913	3223	6	186.162	4560	4	87.7193	4848	6	123.762	3854
2023	1129	10	885.74	1310	9	687.023	18220	10	54.8847	125	8	6400	5250	10	190.476	176	10	5681.82	1819	4	219.901	1040	9	865.385	536	4	746.269	777	9	1158.3	5345	6	112.254	1	0	0	36839	6	16.2871	2649	6	226.501	4580	4	87.3362	4974	4	80.4182	3927
2022	1225	3	244.898	1409	3	212.917	19769	5	25.2921	124	4	3225.81	5705	7	122.699	169	7	4142.01	1076	2	185.874	1172	3	255.973	751	1	133.156	675	5	740.741	5630	4	71.048	3	0	0	38544	1	2.59444	2510	4	159.363	4814	1	20.7727	5313	2	37.6435	3955
2021	1220	10	819.672	1432	10	698.324	21287	23	108.047	121	15	12396.7	5860	5	85.3242	145	5	3448.28	844	9	1066.35	1175	8	680.851	1322	8	605.144	573	4	698.08	6035	4	66.28	1	0	0	43699	6	13.7303	2709	3	110.742	5116	1	19.5465	5568	4	71.8391	4134
2020	1035	10	966.184	1346	12	891.53	19200	12	62.5	120	13	10833.3	5235	7	133.715	137	7	5109.49	680	8	1176.47	1000	10	1000	2123	8	376.825	429	3	699.301	5759	2	34.7283	3	0	0	41566	5	12.0291	2389	2	83.717	4704	6	127.551	5145	5	97.1817	3833
2019	873	9	1030.93	1400	10	714.286	18276	8	43.7733	89	10	11236	5143	5	97.2195	152	5	3289.47	632	2	316.456	828	6	724.638	3950	1	25.3165	446	5	1121.08	6003	5	83.2917	16	2	12500	40075	4	9.98129	3038	5	164.582	4567	0	0	5535	3	54.2005	3789
2018	523	6	1147.23	1174	7	596.252	16746	9	53.7442	88	3	3409.09	3924	2	50.9684	143	2	1398.6	622	4	643.087	502	4	796.813	4314	4	92.7214	393	2	508.906	5625	1	17.7778	29	4	13793.1	37535	3	7.99254	2901	1	34.4709	4314	4	92.7214	4783	2	41.8148	3567
2017	113	8	7079.65	1074	6	558.659	16102	10	62.1041	48	3	6250	3831	3	78.3085	139	3	2158.27	601	6	998.336	88	2	2272.73	4026	3	74.5156	348	1	287.356	4959	3	60.4961	30	4	13333.3	36511	1	2.7389	2577	3	116.414	4061	2	49.249	4682	2	42.7168	3305
2016	71	8	11267.6	1118	6	536.673	15649	3	19.1706	48	4	8333.33	3783	2	52.8681	121	2	1652.89	733	2	272.851	47	3	6382.98	3978	1	25.1383	284	4	1408.45	4931	1	20.2799	43	5	11627.9	35631	3	8.41963	2829	1	35.3482	4187	1	23.8834	4862	0	0	3164
2015	73	4	5479.45	910	2	219.78	14691	3	20.4207	37	3	8108.11	3686	6	162.778	98	6	6122.45	627	3	478.469	47	3	6382.98	3594	3	83.4725	236	2	847.458	4568	4	87.5657	77	1	1298.7	33239	1	3.00851	2911	3	103.057	3850	1	25.974	4568	3	65.6743	2998
2014	53	8	15094.3	835	10	1197.6	13588	0	0	27	5	18518.5	3635	3	82.5309	111	3	2702.7	627	6	956.938	34	2	5882.35	3077	5	162.496	169	1	591.716	4151	2	48.1812	92	9	9782.61	31983	1	3.12666	2690	1	37.1747	3772	4	106.045	4416	1	22.6449	2730
2013	64	5	7812.5	794	3	377.834	13214	3	22.7032	18	2	11111.1	3548	0	0	121	0	0	813	1	123.001	37	1	2702.7	1962	1	50.9684	38	2	5263.16	4249	1	23.5349	128	3	2343.75	31179	3	9.62186	2715	1	36.8324	3834	2	52.1648	4427	0	0	2631
2012	50	5	10000	791	4	505.689	12424	1	8.04894	16	2	12500	3450	2	57.971	101	2	1980.2	951	2	210.305	31	0	0	524	2	381.679				4037	0	0	132	4	3030.3	29512	1	3.38845	2403	0	0	3665	3	81.8554	4063	1	24.6124	2499
2011	39	1	2564.1	738	1	135.501	11715	2	17.0721	4	1	25000	3214	2	62.2278	91	2	2197.8	827	1	120.919	12	0	0	183	1	546.448				3821	0	0	118	0	0	28743	0	0	2371	0	0	3558	2	56.2114	3859	0	0	2323
2010	38	0	0	716	0	0	10659	1	9.38174	0	0		3006	2	66.5336	86	2	2325.58	633	0	0	24	0	0	128	0	0				3767	0	0	120	1	833.333	28069	1	3.56265	2219	0	0	3160	0	0	3478	0	0	1989
2009	29	2	6896.55	696	1	143.678	9988	1	10.012	0	0		2975	0	0	69	0	0	465	2	430.108	18	1	5555.56	138	2	1449.28				3522	2	56.7859	130	1	769.231	27583	1	3.62542	2097	2	95.3743	3248	0	0	3059	0	0	2047
2008	26	2	7692.31	658	1	151.976	9243	0	0	0	0		2605	1	38.3877	63	1	1587.3	335	1	298.507	15	1	6666.67	111	1	900.901				3066	1	32.6158	93	1	1075.27	25592	1	3.90747	1995	1	50.1253	2925	0	0	2660	0	0	1810
2007	19	0	0	594	0	0	8412	1	11.8878	0	0		2385	1	41.9287	56	1	1785.71	808	0	0	13	0	0	100	0	0				2923	0	0	85	0	0	22535	0	0	1758	0	0	2751	0	0	2088	0	0	1753
2006	17	0	0	586	0	0	7850	0	0	0	0		1727	0	0	52	0	0	508	0	0	4	0	0	77	0	0				2649	0	0	93	0	0	21957	0	0	1610	0	0	2718	0	0	1905	0	0	1634
2005	14	1	7142.86	543	2	368.324	7063	0	0	0	0		1557	0	0	45	0	0	227	0	0	1	0	0	70	0	0				2626	0	0	110	2	1818.18	20308	0	0	1526	0	0	2477	0	0	1140	0	0	1321
2004	9	3	33333.3	492	2	406.504	6586	0	0	0	0		1286	0	0	60	0	0	202	0	0	5	0	0	80	0	0				2399	0	0	84	2	2380.95	19117	0	0	1244	0	0	2501	0	0	181	0	0	1360
2003	14	0	0	425	0	0	6387	0	0	0	0		892	0	0	62	0	0	127	0	0	3	0	0	72	0	0				2205	0	0	76	0	0	17370	0	0	1054	0	0	2023	0	0	80	0	0	1354
2002	13	0	0	444	2	450.45	6247	0	0	0	0		277	1	361.011	80	1	1250	128	0	0	5	0	0	51	0	0				2082	0	0	87	2	2298.85	16835	0	0	1041	0	0	1989	0	0	59	0	0	1295
2001	14	2	14285.7	363	3	826.446	6026	0	0	0	0		56	1	1785.71	100	1	1000	66	0	0	4	0	0	66	0	0				1986	1	50.3525	88	3	3409.09	15928	0	0	1102	1	90.7441	1832	0	0	56	1	1785.71	1267
2000	8	0	0	362	0	0	5998	0	0	0	0		27	0	0	105	0	0	56	0	0	2	0	0	35	0	0				1894	0	0	87	0	0	15855	0	0	1044	0	0	1880	0	0	14	0	0	1327
1999	6	0	0	351	0	0	5858	0	0	0	0		15	0	0	110	0	0	59	0	0	2	0	0	33	0	0				1854	0	0	83	0	0	16119	0	0	976	0	0	1818	0	0				1279
1998	6	0	0	367	0	0	5863	0	0	0	0		5	0	0	116	0	0	31	0	0				33	0	0				1686	0	0	65	0	0	15408	0	0	676	0	0	1774	0	0	1	0	0	1185
1997	6	0	0	359	0	0	5746	0	0	0	0		0	0		979	0	0	8	0	0				14	0	0				1370	0	0	53	0	0	13829	0	0	172	0	0	1762	0	0				1195
1996	4	0	0	314	0	0	5566	0	0	0	0		0	0		985	0	0	1	0	0				19	0	0				1168	0	0	48	0	0	11952	0	0	20	0	0	1542	0	0				1083
1995	3	0	0	323	0	0	5588	0	0	0	0		0	0		1097	0	0	3	0	0				14	0	0				1155	0	0	53	0	0	14988	0	0	36	0	0	1418	0	0				986
1994	2	0	0	298	0	0	5139	0	0	0	0		0	0		900	0	0	2	0	0				20	0	0				1112	0	0	40	0	0	14480	0	0	37	0	0	1341	0	0				941
1993	2	0	0	316	0	0	4982	0	0	0	0		0	0		557	0	0	1	0	0				15	0	0				1109	0	0	44	0	0	13138	0	0	53	0	0	1280	0	0				862
1992	1	0	0	226	0	0	4501	0	0	0	0		0	0		4	0	0	0	0					3	0	0				1063	0	0	20	0	0	11930	0	0	41	0	0	1158	0	0				770
1991	1	0	0	233	0	0	4410	0	0	0	0		0	0		31	0	0	0	0					4	0	0				679	0	0	25	0	0	11005	0	0	41	0	0	1065	0	0				721
1990	3	0	0	197	0	0	4112	0	0	0	0		0	0		20	0	0	0	0					1	0	0				62	0	0	20	0	0	10387	0	0	6	0	0	1050	0	0				654
SUM	7733	108	1396.61	24554	104	423.556	364983	99	27.1246	964	76	7883.82	78164	65	83.1585	7431	65	874.714	16216	58	357.671	7042	61	866.231	31862	49	153.788	5142	42	816.803	110809	44	39.708	2177	44	2021.13	866482	41	4.73178	56663	40	70.5928	101294	35	34.5529	81764	34	41.5831	73542
Note:
1, "Total" stands for Total publication number
2, "Anticancer TDM" stands for the number of publication in the field of TDM of anticancer drugs
3, RII=100000*(Number of publications on anticancer drug TDM)/(Total number of publications)
[truncated: 11 more columns]

## Sheet: topic research intensity
Publication Years	Total Anticancer Drugs	Anticancer TDM	RII
1990	5946	2	33.6361
1991	7796	1	12.8271
1992	8187	5	61.0724
1993	8802	10	113.611
1994	9785	3	30.6592
1995	10280	4	38.9105
1996	12030	9	74.813
1997	12493	6	48.0269
1998	13072	5	38.2497
1999	13952	8	57.3394
2000	14529	5	34.4139
2001	15001	16	106.66
2002	15772	7	44.3824
2003	16809	5	29.746
2004	17916	12	66.9792
2005	19493	12	61.5606
2006	21023	16	76.1071
2007	22420	15	66.9045
2008	24319	22	90.4642
2009	26075	20	76.7018
2010	28606	27	94.3858
2011	30839	34	110.25
2012	34450	34	98.6938
2013	37178	40	107.591
2014	39360	56	142.276
2015	42435	59	139.036
2016	45404	74	162.981
2017	48591	85	174.93
2018	49966	88	176.12
2019	56396	94	166.678
2020	63185	136	215.241
2021	67581	147	217.517
2022	68332	133	194.638
2023	64366	144	223.721
2024	66393	140	210.866
Note:
1, "Total Anticancer Drugs" stands for Total publication number in the field of anticancer drug related research
2, "Anticancer TDM" stands for the number of publication in the field of TDM of anticancer drugs
3, RII=100000*(Number of publications on anticancer drug TDM)/(Total number of publications)
